# Supplementary material for: Comparison of ADVIA Centaur ultra-sensitive and high-sensitive assays for troponin I in serum
Source: Pract Lab Med. 2022 Jul 12;31:e00293. doi: 10.1016/j.plabm.2022.e00293 (PMC9289728; doi:10.1016/j.plabm.2022.e00293)
Supplement: Multimedia component 1 [file mmc1.xlsx]

## Sheet: MERNAT_1_2
MERILNA NATANČNOST (povzeto po EP15-A3)																							MERILNA NATANČNOST (povzeto po EP15-A3)
	Merjenec:	Troponin I - High sensitive				Sistem:	serum			Merilni postopek:	kemiluminiscenca							Enota:	serum					Merjenec:	Troponin I - High sensitive
		Operater:	Teja Fabjan, Nejc Špendal				Uporab. mat. (lot, rok):	Liquichek cardiac markers plus control (99565; 2021-09-30)					Operater:	Teja Fabjan, Nejc Špendal				Uporab. mat. (lot, rok):	Liquichek cardiac markers plus control (99562; 2021-09-30)						Operater:	Teja Fabjan, Nejc Špendal				Uporab. mat. (lot, rok):	Liquichek cardiac markers plus control (99563; 2021-09-30)						Grubsov test
		Datum (obdobje):	22.3.2019-29.3.2019				Instrument:	Advia Centaur XP-2					Datum (obdobje):	22.3.2019-29.3.2019				Instrument:	Advia Centaur XP-2						Datum (obdobje):	22.3.2019-29.3.2019				Instrument:	Advia Centaur XP-2						N	G
		Reagenti (lot, rok):	TnI-High sensitive (21100019, 2020-01-05)					Komentarji:					Reagenti (lot, rok):	TnI-High sensitive (21100019, 2020-01-05)					Komentarji:						Reagenti (lot, rok):	TnI-High sensitive (21100019, 2020-01-05)					Komentarji:						1
		Kalibrator (lot, rok):	C4119LA,2020-01-05; C4119HA,2020-01-05										Kalibrator (lot, rok):	C4119LA,2020-01-05; C4119HA,2020-01-05											Kalibrator (lot, rok):	C4119LA,2020-01-05; C4119HA,2020-01-05											2			Število vzorcev							5 runov		6 runov
		Skupine (ponovitve, parametri …)																																			3	1.155	DF	1	2	3	4	5	6		r	dfwl	r
		vzorec 1										vzorec 2													vzorec 3												4	1.496	5	1.49	1.6	1.66					2.74	5	3.02
	Datum	2019-03-22	2019-03-25	2019-03-26	2019-03-27	2019-03-28	2019-03-29					2019-03-22	2019-03-25	2019-03-26	2019-03-27	2019-03-28	2019-03-29							Datum	2019-03-22	2019-03-25	2019-03-26	2019-03-27	2019-03-28	2019-03-29							5	1.764	6	1.45	1.55	1.61					2.06	6	2.25
		1A	2A	3A	4A	5A	6A	7A	8A	9A	10A	1 B	2 B	3 B	4 B	5 B	6 B	7 B	8B	9B	10B				1A	2A	3A	4A	5A	6A	7A	8A	9A	10A			6	1.973	7	1.42	1.51	1.56					1.78	7	1.93
Ponovitve	1.	37	36.7	38.17	37.79	37.24	35.38					4983	4822.64	4818.82	4903.77	4814.17	4836.39						Ponovitve	1.	12674	12481.6	12787.4	12445.5	12623.2	12524.6							7	2.139	8	1.39	1.48	1.53					1.62	8	1.74
	2.	38	36.89	38	37.49	37.24	35.67					4941	4899.08	4889.59	4865.98	4965.35	4827.79							2.	12711	12527.2	12689.7	12606.2	12479.7	12676							8	2.274	9	1.37	1.45	1.5					1.51	9	1.62
	3.	37	36.8	38.11	38.01	36.8	34.87					4839	4895.24	4861.21	4958.48	4951.21	4839.54							3.	12597	12561.1	12667.6	12983.5	12958.4	12354.2							9	2.387	10	1.35	1.43	1.47					1.43	10	1.52
	4.	37	36.96	36.19	36.68	37.97	35.18					4899	4855.43	4855.77	4972.18	4896.01	4717.93							4.	12719	12210.3	12524.5	12845.7	12945.7	12297.9							10	2.482	11	1.34	1.41	1.45					1.37	11	1.46
	5.	36	38.26	36.95	36.96	38.08	35.24					4772	4846.06	4891.56	4899.53	4913.38	4858.55							5.	12569	12689.3	12592	12643.8	12617.9	12565.9							11	2.564	12	1.32	1.39	1.43					1.32	12	1.4
	6.	37	35.62	36.23	36.42	36.17	35.19					4768	4850.65	4837.04	4883.86	4942.39	4763.6							6.	12808	12196.7	12452	12670.3	12671.3	12375.4							12	2.636	13	1.31	1.38	1.42					1.28	13	1.35
	7.																							7.													13	2.699	14	1.3	1.37	1.4					1.24	14	1.32
	8.																							8.													14	2.755	15	1.29	1.35	1.39					1.21	15	1.28
	9.																							9.													15	2.806	16	1.28	1.34	1.38					1.19	16	1.25
	10.																							10.													16	2.852	17	1.27	1.33	1.36					1.16	17	1.23
	Število vseh rezultatov:	36	Št. ubežnikov:				df	MS				36	Št. ubežnikov:				df	MS						Število vseh rezultatov:	36	Št. ubežnikov:				df	MS						17	2.894	18	1.27	1.32	1.35					1.14	18	1.2
	Grubsov test (ubežniki):	G =	3.33	Izbrisane vred.	Obnovljivost	33.1187	35	0.946249		3	vzorca	G =	3.33	Izbrisane vred.	Obnovljivost	134842	35	3852.63		3	vzorca			Grubsov test (ubežniki):	G =	3.33	Izbrisane vred.	Obnovljivost	1.21578e+06	35	34736.7		3	vzorca			18	2.932	19	1.26	1.31	1.34					1.12	19	1.18
	Spodnja meja:	33.5735			Ponovljivost	14.8791	30	0.496		6	št. runov	4663.73			Ponovljivost	86965.2	30	2898.84		6	št. runov			Spodnja meja:	11983.3			Ponovljivost	782774	30	26092.5		6	št. runov			19	2.968	20	1.25	1.31	1.34					1.1	20	1.16
	Zgornja meja:	40.052				18.2396	5	3.6479				5077.11				47877	5	9575.4						Zgornja meja:	13224.6				433009	5	86601.9						20	3.001	21	1.25	1.3	1.33					1.08	21	1.14
	Povprečje skupin:	37	36.8717	37.275	37.225	37.25	35.255					4867	4861.52	4859	4913.97	4913.75	4807.3							Povprečje skupin:	12679.7	12444.4	12618.9	12699.2	12716	12465.7							21	3.031	22	1.24	1.29	1.32					1.05	22	1.12
	SD:	0.632456	0.841057	0.93795	0.635759	0.71783	0.263116					88.9562	29.8453	28.6632	42.1705	54.9856	54.4587							SD:	87.3056	199.011	121.071	189.348	193.708	145.924							22	3.06	23	1.24	1.29	1.31					1.03	23	1.11
	CV%:	0.0170934	0.0228104	0.025163	0.0170788	0.0192706	0.00746322					0.0182774	0.00613909	0.00589899	0.00858176	0.0111901	0.0113283							CV%:	0.00688548	0.015992	0.00959444	0.0149103	0.0152333	0.0117061							23	3.087	24	1.23	1.28	1.31					1	24	1.09
	SEM	0.258199	0.34336	0.382916	0.259548	0.293053	0.107417					36.3162	12.1843	11.7017	17.216	22.4478	22.2327							SEM	35.6424	81.2458	49.427	77.301	79.0808	59.5732							24	3.112	25	1.23	1.28	1.3							1.07
	Število ponovitev:	6	6	6	6	6	6					6	6	6	6	6	6							Število ponovitev:	6	6	6	6	6	6							25	3.135	26	1.22	1.27	1.3							1.05
	Kvadrati št. ponovitev:	36	36	36	36	36	36					36	36	36	36	36	36							Kvadrati št. ponovitev:	36	36	36	36	36	36							26	3.158	27	1.22	1.26	1.29							1.03
	Vsota razlik kvadratov:	2	3.53688	4.39875	2.02095	2.5764	0.34615					39566	4453.7	4107.89	8891.75	15117.1	14828.7							Vsota razlik kvadratov:	38111.3	198027	73290.8	179263	187613	106469							27	3.179	28	1.22	1.26	1.28							1
	Celotno povprečje:	36.8128		36.8128	povprečje povprečnih vrednosti			*Maksimalno št. ubežnikov: 5 % na serijo				4870.42		4870.42	povprečje povprečnih vrednosti			*Maksimalno št. ubežnikov: 5 % na serijo						Celotno povprečje:	12604		12604	povprečje povprečnih vrednosti			*Maksimalno št. ubežnikov: 5 % na serijo						28	3.199	27	1.21	1.26	1.28
	SD/CV% (celotna):	0.972753	2.64243	0.671361	povprečje SD vrednosti			- do 29 vzorcev: 1 ubežnik				62.0696	1.27442	49.8466	povprečje SD vrednosti			- do 29 vzorcev: 1 ubežnik						SD/CV% (celotna):	186.378	1.47872	156.061	povprečje SD vrednosti			- do 29 vzorcev: 1 ubežnik						29	3.218	28	1.21	1.25	1.27
	Varianca (Ponovljivost):	0.496		6	povprečje št. ponovitev			- od 30 do 50 vzorcev: 2 ubežnika				2898.84		6	povprečje št. ponovitev			- od 30 do 50 vzorcev: 2 ubežnika						Varianca (Ponovljivost):	26092.5		6	povprečje št. ponovitev			- od 30 do 50 vzorcev: 2 ubežnika						30	3.236	29	1.2	1.25	1.27
	Varianca (Vmesna ponov.):	0.5253	0.5253	0	varianca števila ponovitev			- od 51 do 70 vzorcev: 3 ubežniki				1112.76	1112.76	0	varianca števila ponovitev			- od 51 do 70 vzorcev: 3 ubežniki						Varianca (Vmesna ponov.):	10084.9	10084.9	0	varianca števila ponovitev			- od 51 do 70 vzorcev: 3 ubežniki						31	3.253	30	1.2	1.24	1.27
	Varianca (Obnovljivost):	1.0213		216	vsota kvadratov ponovitev			- 71 do 90 vzorcev: 4 ubežniki				4011.6		216	vsota kvadratov ponovitev			- 71 do 90 vzorcev: 4 ubežniki						Varianca (Obnovljivost):	36177.4		216	vsota kvadratov ponovitev			- 71 do 90 vzorcev: 4 ubežniki						32	3.27	31	1.2	1.24	1.26
	SD (Ponovljivost):	0.704		6	n0			- od 91 do 100 vzorcev: 5 ubežnikov				53.841		6	n0			- od 91 do 100 vzorcev: 5 ubežnikov						SD (Ponovljivost):	161.532		6	n0			- od 91 do 100 vzorcev: 5 ubežnikov						33	3.286	32	1.2	1.24	1.26
	SD (Vmesna ponov.):	0.725	0.725	Opozorilo								33.358	33.358	Opozorilo										SD (Vmesna ponov.):	100.424	100.424	Opozorilo										34	3.301	33	1.19	1.24	1.25
	SD (Obnovljivost):	1.011		Če so prisotni ubežniki:								63.337		Če so prisotni ubežniki:										SD (Obnovljivost):	190.203		Če so prisotni ubežniki:										35	3.316	34	1.19	1.23	1.25
	CV % (Ponovljivost):	1.9		a. opravimo celotno verifikacijo in če je verifikacija sprejeta, potem pustimo ubežnik.								1.1		a. opravimo celotno verifikacijo in če je verifikacija sprejeta, potem pustimo ubežnik.										CV % (Ponovljivost):	1.3		a. opravimo celotno verifikacijo in če je verifikacija sprejeta, potem pustimo ubežnik.										36	3.33	35	1.19	1.23	1.25
	CV % (Vmesna ponov.):	2	1.97	b. ubežnik odstranimo in ponovimo verifikacijo								0.7	0.68	b. ubežnik odstranimo in ponovimo verifikacijo										CV % (Vmesna ponov.):	0.8	0.8	b. ubežnik odstranimo in ponovimo verifikacijo										37	3.343	36	1.19	1.23	1.25
	CV % (Obnovljivost):	2.7		c. *serija za en nivo lahko vsebuje največ 5 % ubežnikov								1.3		c. *serija za en nivo lahko vsebuje največ 5 % ubežnikov										CV % (Obnovljivost):	1.5		c. *serija za en nivo lahko vsebuje največ 5 % ubežnikov										38	3.356	37	1.18	1.23	1.24
																																					39	3.369	38	1.18	1.22	1.24
PRIMERJAVA - KRITERIJ												PRIMERJAVA - KRITERIJ											PRIMERJAVA - KRITERIJ														40	3.381	39	1.18	1.22	1.24
	Zahteva	Ponovljivost	Obnovljivost			Izračun UVLponovljivost						Ponovljivost	Obnovljivost			Izračun UVLponovljivost								Zahteva	Ponovljivost	Obnovljivost			Izračun UVLponovljivost								41	3.392	40	1.18	1.22	1.24
	Proizvajalec - CV%:	2.8	3.7	Obnovljivost		dfPonov. =	30	F vrednost =	1.27			1.6	2.6	Obnovljivost		dfPonov. =	30	F vrednost =	1.27					Proizvajalec - CV%:	1.5	2.7	Obnovljivost		dfPonov. =	30	F vrednost =	1.27					42	3.404	41	1.17	1.22	1.23
	Kriterij (1):	2.8	4.6			Izračun UVLobnovljivost						1.6	3.1			Izračun UVLobnovljivost								Kriterij (1):	1.5	3.1			Izračun UVLobnovljivost								43	3.415	42	1.17	1.21	1.23
	Kriterij (2):	3.6	6.8			dfObnov. =	10					2	4.7			dfObnov. =	8							Kriterij (2):	1.9	4.7			dfObnov. =	8							44	3.425	43	1.17	1.21	1.23
	Naš rezultat:	1.9	2.7	2.7		r =	1.64286					1.1	1.3	1.3		r =	1.9375							Naš rezultat:	1.3	1.5	1.5		r =	2.06667							45	3.435	44	1.17	1.21	1.23
	Ustreznost:	Ustreza	Ustreza			F vrednost =	1.47					Ustreza	Ustreza			F vrednost =	1.53							Ustreznost:	Ustreza	Ustreza			F vrednost =	1.53							46	3.445
																																					47	3.455
Legenda:	Merilno natančnost sestavljajo: repeatability (ponovljivost = within-run), intermediate precision (vmesna natančnost = between-run, run to run), reproducibility (obnovljivost = total precision); UVL - Upper Verification Limit; dfponovljivost/obnovljivost - prostostne stopnje za ponovljivost/obnovljivost																																				48	3.464
Vpisujemo v obarvane celice, glavno tabelo za rezultate, v področje za podatke o operaterju, materialu itd.																																					49	3.474
																																					50	3.482
																																					51	3.491
																																					52	3.5
																																					53	3.508
																																					54	3.516
																																					55	3.524
																																					56	3.531
																																					57	3.539
																																					58	3.546
																																					59	3.553
																																					60	3.56
																																					61	3.567
			meje	y																						meje	y										62	3.573
																																					63	3.58
																																					64	3.586
																																					65	3.592
																																					66	3.598
																																					67	3.604
																																					68	3.61
																																					69	3.616
																																					70	3.622
																																					71	3.627
																																					72	3.633
																																					73	3.638
																																					74	3.643
																																					75	3.648
																																					76	3.653
																																					77	3.658
																																					78	3.663
	Y os na grafu je potrebno ročno nastaviti.																							Y os na grafu je potrebno ročno nastaviti.													79	3.668
																																					80	3.673
																																					81	3.678
																																					82	3.682
																																					83	3.687
																																					84	3.691
																																					85	3.695
																																					86	3,,7
																																					87	3.704
																																					88	3.708
																																					89	3.712
																																					90	3.716
																																					91	3.72
																																					92	3.724
																																					93	3.728
																																					94	3.732
																																					95	3.736
																																					96	3.74
																																					97	3.743
																																					98	3.747
																																					99	3.75
																																					100	3.754
[truncated: 3 more columns]

## Sheet: BIAS_MERNAT
Izračun BIAS-a s pomočjo izračuna merilne natančnosti (EP15-A3)
			vzorec 1	vzorec 2	vzorec 3	Enota
		SD srednje vrednosti:	0.3186	16.3088	49.0465	serum					10		20		50		100
		SD tarčne vrednosti:	0.4562	48.1338	136.24	serum					tau	dFc	tau	dFc	tau	dFc	tau	dFc
		Št. lab.:	31	28	25		vpiši: podatki* iz lista kontrole, kalibratorja, RM				0	4	0	4	0	4	0	4
		SD ref. materiala:	2.54	254.7	681.2	serum	vpiši: podatki iz lista kontrole, kalibratorja, RM				0.349	5	0.346	5	0.344	5	0.344	5
		Kombinirani SD:	0.5564	50.8216	144.799	serum					0.49	6	0.481	6	0.477	6	0.475	6
		Tau vrednost:	1.432	2.951	2.778						0.6	7	0.582	7	0.573	7	0.571	7
		Izračun m vrednosti:	2.61	2.59	2.59						0.698	8	0.666	8	0.652	8	0.647	8
		Št. laboratorijev (10, 20, 50, 100):	20	20	20		*izberemo izmed najbližjih števil, ki so nam na voljo v oklepaju				0.791	9	0.739	9	0.718	9	0.713	9
		Verjetnost za 95 % interval zaupanja:	0.975	0.975	0.975		zaradi enostranskega testa je vrednost 0,975				0.886	10	0.806	10	0.778	10	0.77	10
		Število vzorcev:	3	3	3		to je število vzorcev uporabljenih pri verifikaciji				0.991	11	0.869	11	0.831	11	0.821	11
		Prostostne stopnje (dFc) - iz tabele:	20	22	22						1.126	12	0.929	12	0.88	12	0.867	12
		Verifikacijski interval (VI)									1.5	13	0.987	13	0.925	13	0.91	13
		Tarčna vrednost:	37.29	4901	12702	serum	vpiši: podatki iz lista kontrole, kalibratorja, RM				2.175	12	1.045	14	0.968	14	0.949	14
		+VI:	38.74	5032.63	13077	serum					2.832	11	1.104	15	1.008	15	0.987	15
		-VI:	35.84	4769.37	12327	serum					4.149	10	1.164	16	1.047	16	1.022	16
		Srednja vrednost meritve:	36.8128	4870.42	12604	serum							1.227	17	1.084	17	1.055	17
		BIAS (odstopanje):	-0.477	-30.578	-98.04	serum							1.295	18	1.119	18	1.086	18
		Kriterij:	Ustreza	Ustreza	Ustreza								1.369	19	1.154	19	1.117	19
													1.455	20	1.188	20	1.146	20
	Dodatni kriterij - dovoljeni bias uporabnika (Ricos, RCPA, SOTA, SNEQAS …)												1.561	21	1.221	21	1.174	21
		Kriterij:	/										1.711	22	1.253	22	1.201	22
			0.477	30.578	98.04								2.179	23	1.285	23	1.227	23
		BIAS (odstopanje) % - izračun:	1.28	0.62	0.77								3.121	22	1.317	24	1.252	24
		Dovoljeno odstopanje %:											4.07	21	1.348	25	1.277	25
		Ustreznost:											5.99	20	1.379	26	1.301	26
															1.41	27	1.325	27
															1.441	28	1.348	28
															1.472	29	1.37	29
															1.503	30	1.393	30
															1.85	40	1.598	40
															3.5	53	1.985	60
																	4.975	103

## Sheet: GESLO
clsi123

## Sheet: BIAS_MERNAT+RM
Izračun BIAS-a s pomočjo izračuna merilne natančnosti in referenčnega materiala (EP15-A3)
			vzorec 1	vzorec 2	vzorec 3	Enota
		SD srednje vrednosti:	0.3186	16.3088	49.0465	serum
		SD ref. materiala:	0	0	0	serum
		U (razširjena standardna negotovost)				serum	vpiši: podatki iz lista kontrole, kalibratorja, RM
		k:	2	2	2
		Kombinirani SD:	0.3186	16.3088	49.0465	serum
		Izračun m vrednosti:	2.912	2.912	2.912
		Prostostna stopnja srednje vrednosti:	5	5	5
		Verjetnost za 95 % interval zaupanja:	0.95	0.95	0.95
		Število vzorcev:	3	3	3		to je število vzorcev/nivojrv uporabljenih pri verifikaciji
		Izračun prostostne stopnje (dFc):	5	5	5
		Verifikacijski interval (VI)
		Tarčna vrednost:				serum	vpiši: podatki iz lista kontrole, kalibratorja, RM
		+VI:	0.93	47.49	142.82	serum
		-VI:	-0.93	-47.49	-142.82	serum
		Srednja vrednost meritve:	36.8128	4870.42	12604	serum
		BIAS (odstopanje):	36.813	4870.42	12604	serum
		Kriterij:
	Dodatni kriterij - dovoljeni bias uporabnika (Ricos, RCPA, SOTA, SNEQAS …)
		Kriterij:	/
			36.813	4870.42	12604
		BIAS (odstopanje) % - izračun:	#DIV/0!	#DIV/0!	#DIV/0!
		Dovoljeno odstopanje %:
		Ustreznost:

## Sheet: BIAS_PROIZ+RM
Izračun BIAS-a s pomočjo podatkov proizvajalca in referenčnega materiala (EP15-A3)
			vzorec 1	vzorec 2	Enota
		SD srednje vrednosti:	0.17	0.17	serum
		SD (ponovljivost):	0.3	0.3		vpiši: podatki iz lista kontrole, kalibratorja, RM
		SD (obnovljivost):	0.5	0.5		vpiši: podatki iz lista kontrole, kalibratorja, RM
		SD ref. materiala:	0.6	0.6	serum
		U (razširjena standardna negotovost)	1.2	1.2	serum	vpiši: podatki iz lista kontrole, kalibratorja, RM
		k:	2	2
		Kombinirani SD:	0.62	0.62	serum
		Izračun m vrednosti:	1.96	1.96
		Prostostna stopnja srednje vrednosti:	5	5
		Verjetnost za 95 % interval zaupanja:	0.95	0.95
		Število vzorcev:	2	2		to je število vzorcev/nivojrv uporabljenih pri verifikaciji
		Izračun prostostne stopnje (dFc):	884.588	884.588
		Verifikacijski interval (VI)
		Tarčna vrednost:	26.8	142.5	serum	vpiši: podatki iz lista kontrole, kalibratorja, RM
		+VI:	28.02	143.72	serum
		-VI:	25.58	141.28	serum
		Srednja vrednost meritve:	36.8128	4870.42	serum
		BIAS (odstopanje):	10	4727.9	serum
		Kriterij:	Zavrnjeno!	Zavrnjeno!
	Dodatni kriterij - dovoljeni bias uporabnika (CLIA, Ricos, SOTA, SNEQAS …)
		Kriterij:	SOTA
			10	4727.9
		Dovoljeno odstopanje %:	1.5	2.5
		Ustreznost:	NE	NE

## Sheet: SIGMA
Verifikacija z metodo "SIGMA-Metrics"
											Dovoljena nenatačnost
	Analit	Nivo	CV %	Naklon	Odsek	Bias %	Kriterij	CILJ [%]		SIGMA	2	3	4	5	6	Rez_1	Rez_2	Rez_3
1.	Levkociti	3.2	1.7	1.0645	-0.0292	5.5	CLIA	14.6	5.4	5.4	7.3	4.87	3.65	2.92	2.43
		7.05	1	1.0645	-0.0292	6		14.6	8.6	8.6
		16.54	1.9	1.0645	-0.0292	6.3		14.6	4.4	4.4
2.	Limfociti	1.05	3.4	1.07	0	7	CLIA	17.6	3.1	3.1	8.8	5.87	4.4	3.52	2.93			pod 4
		1.96	3.1	1.07	0	7		17.6	3.4	3.4								pod 4
		4.03	3.8	1.07	0	7		17.6	2.8	2.8							pod 3	pod 4
3.	Eritrociti	2.38	0.6	1.06	-0.19	-2	CLIA	4.4	10.7	10.7	2.2	1.47	1.1	0.88	0.73
		4.4	0.5	1.06	-0.19	1.7		4.4	5.4	5.4
		5.38	0.5	1.06	-0.19	2.5		4.4	3.8	3.8								pod 4
4.	Hemoglobin	64.1	1	1.04	-0.25	3.6	CLIA	4.2	0.6	0.6	2.1	1.4	1.05	0.84	0.7	pod 2	pod 3	pod 4
		129.8	0.5	1.04	-0.25	3.8		4.2	0.8	0.8						pod 2	pod 3	pod 4
		172.3	0.7	1.04	-0.25	3.9		4.2	0.4	0.4						pod 2	pod 3	pod 4
5.	Trombociti	49.34	5.3	1.07	1.02	9.1	CLIA	13.4	0.8	0.8	6.7	4.47	3.35	2.68	2.23	pod 2	pod 3	pod 4
		254.1	2.3	1.07	1.02	7.4		13.4	2.6	2.6							pod 3	pod 4
		567.3	1.8	1.07	1.02	7.2		13.4	3.4	3.4								pod 4
6.	Hematokrit	0.186	1	1.01	0.33	178.4	CLIA	4.1	-174.3	-174.3	2.05	1.37	1.03	0.82	0.68	pod 2	pod 3	pod 4
		0.373	1	1.01	0.33	89.5		4.1	-85.4	-85.4						pod 2	pod 3	pod 4
		0.486	0.5	1.01	0.33	68.9		4.1	-129.6	-129.6						pod 2	pod 3	pod 4
7.	Nevtrofilci	1.23	0.5	1.08	0	8	CLIA	22.4	28.8	28.8	11.2	7.47	5.6	4.48	3.73
		3.05	1	1.08	0	8		22.4	14.4	14.4
		7.77	2.1	1.08	0	8		22.4	6.9	6.9
8.	Monociti	0.47	0.5	1.01	0	1	CLIA	27.9	53.8	53.8	13.95	9.3	6.98	5.58	4.65
		1	1	1.01	0	1		27.9	26.9	26.9
		2.14	2.1	1.01	0	1		27.9	12.8	12.8
9.	Eozinofilci	0.3	5.3	1.06	0	6	CLIA	37.1	5.9	5.9	18.55	12.37	9.28	7.42	6.18
		0.7	6.8	1.06	0	6		37.1	4.6	4.6
		1.8	7.2	1.06	0	6		37.1	4.3	4.3
10.	Bazofilci	0.15	2.4	1.24	0	24	Ricos	38.5	6	6	19.25	12.83	9.63	7.7	6.42
		0.34	1.8	1.24	0	24		38.5	8.1	8.1
		0.79	1.7	1.24	0	24		38.5	8.5	8.5
11.	Nevtrofilci	1.23	0.5	1.08	0	8	Ricos	22.4	28.8	28.8	11.2	7.47	5.6	4.48	3.73
		3.05	1	1.08	0	8		22.4	14.4	14.4
		7.77	2.1	1.08	0	8		22.4	6.9	6.9
12.	Monociti	0.47	0.5	1.01	0	1	CLIA	27.9	53.8	53.8	13.95	9.3	6.98	5.58	4.65
		1	1	1.01	0	1		27.9	26.9	26.9
		2.14	2.1	1.01	0	1		27.9	12.8	12.8
13.	Eozinofilci	0.3	5.3	1.06	0	6	CLIA	37.1	5.9	5.9	18.55	12.37	9.28	7.42	6.18
		0.7	6.8	1.06	0	6		37.1	4.6	4.6
		1.8	7.2	1.06	0	6		37.1	4.3	4.3
14.	Bazofilci	0.15	2.4	1.24	0	24	Ricos	38.5	6	6	19.25	12.83	9.63	7.7	6.42
		0.34	1.8	1.24	0	24		38.5	8.1	8.1
		0.79	1.7	1.24	0	24		38.5	8.5	8.5
15.	Nevtrofilci	1.23	0.5	1.08	0	8	CLIA	22.4	28.8	28.8	11.2	7.47	5.6	4.48	3.73
		3.05	1	1.08	0	8		22.4	14.4	14.4
		7.77	2.1	1.08	0	8		22.4	6.9	6.9
16.	Monociti	0.47	0.5	1.01	0	1	Ricos	27.9	53.8	53.8	13.95	9.3	6.98	5.58	4.65
		1	1	1.01	0	1		27.9	26.9	26.9
		2.14	2.1	1.01	0	1		27.9	12.8	12.8
17.	Eozinofilci	0.3	5.3	1.06	0	6	Ricos	37.1	5.9	5.9	18.55	12.37	9.28	7.42	6.18
		0.7	6.8	1.06	0	6		37.1	4.6	4.6
		1.8	7.2	1.06	0	6		37.1	4.3	4.3
18.	Bazofilci	0.15	2.4	1.24	0	24	CLIA	38.5	6	6	19.25	12.83	9.63	7.7	6.42
		0.34	1.8	1.24	0	24		38.5	8.1	8.1
		0.79	1.7	1.24	0	24		38.5	8.5	8.5
19.	Monociti	0.47	0.5	1.01	0	1	SOTA	27.9	53.8	53.8	13.95	9.3	6.98	5.58	4.65
		1	1	1.01	0	1		27.9	26.9	26.9
		2.14	2.1	1.01	0	1		27.9	12.8	12.8
20.	Eozinofilci	0.3	5.3	1.06	0	6	Ricos	37.1	5.9	5.9	18.55	12.37	9.28	7.42	6.18
		0.7	6.8	1.06	0	6		37.1	4.6	4.6
		1.8	7.2	1.06	0	6		37.1	4.3	4.3
21.	Bazofilci	0.15	2.4	1.24	0	24	CLIA	38.5	6	6	19.25	12.83	9.63	7.7	6.42
		0.34	1.8	1.24	0	24		38.5	8.1	8.1
		0.79	1.7	1.24	0	24		38.5	8.5	8.5
22.	Monociti	0.47	0.5	1.01	0	1	CLIA	27.9	53.8	53.8	13.95	9.3	6.98	5.58	4.65
		1	1	1.01	0	1		27.9	26.9	26.9
		2.14	2.1	1.01	0	1		27.9	12.8	12.8
23.	Eozinofilci	0.3	5.3	1.06	0	6	Ricos	37.1	5.9	5.9	18.55	12.37	9.28	7.42	6.18
		0.7	6.8	1.06	0	6		37.1	4.6	4.6
		1.8	7.2	1.06	0	6		37.1	4.3	4.3
24.	Bazofilci	0.15	2.4	1.24	0	24	CLIA	38.5	6	6	19.25	12.83	9.63	7.7	6.42
		0.34	1.8	1.24	0	24		38.5	8.1	8.1
		0.79	1.7	1.24	0	24		38.5	8.5	8.5
25.	Monociti	0.47	0.5	1.01	0	1	SOTA	27.9	53.8	53.8	13.95	9.3	6.98	5.58	4.65
		1	1	1.01	0	1		27.9	26.9	26.9
		2.14	2.1	1.01	0	1		27.9	12.8	12.8
26.	Eozinofilci	0.3	5.3	1.06	0	6	CLIA	37.1	5.9	5.9	18.55	12.37	9.28	7.42	6.18
		0.7	6.8	1.06	0	6		37.1	4.6	4.6
		1.8	7.2	1.06	0	6		37.1	4.3	4.3
27.	Bazofilci	0.15	2.4	1.24	0	24	Ricos	38.5	6	6	19.25	12.83	9.63	7.7	6.42
		0.34	1.8	1.24	0	24		38.5	8.1	8.1
		0.79	1.7	1.24	0	24		38.5	8.5	8.5
28.	Monociti	0.47	0.5	1.01	0	1	CLIA	27.9	53.8	53.8	13.95	9.3	6.98	5.58	4.65
		1	1	1.01	0	1		27.9	26.9	26.9
		2.14	2.1	1.01	0	1		27.9	12.8	12.8
29.	Eozinofilci	0.3	5.3	1.06	0	6	CLIA	37.1	5.9	5.9	18.55	12.37	9.28	7.42	6.18
		0.7	6.8	1.06	0	6		37.1	4.6	4.6
		1.8	7.2	1.06	0	6		37.1	4.3	4.3
30.	Bazofilci	0.15	2.4	1.24	0	24	CLIA	38.5	6	6	19.25	12.83	9.63	7.7	6.42
		0.34	1.8	1.24	0	24		38.5	8.1	8.1
		0.79	1.7	1.24	0	24		38.5	8.5	8.5
	- Vpisujemo samo v obarvana polja.
	- Podatke o kontrolah, vrednostih, regresijski premici (Passing Bablok) in izbranih kriterijih vpišemo v tabelo ročno

## Sheet: Westgard
Primerjava rezultatov z Westgardovimi kriteriji
Zaželjeno			Rezultati	CVI	CVG	CILJ (%)	Ustreznost
	vzorec 1	CVA	0.95	1.9	/	7.1	Sprejeto!
		BA	0.69	1.9	2	5.2	Sprejeto!
		TEa	2.26	1.9	2	16.9	Sprejeto!
	vzorec 2	CVA	0.55	1.1	/	7.1	Sprejeto!
		BA	0.33	1.1	0.7	5.2	Sprejeto!
		TEa	1.23	1.1	0.7	16.9	Sprejeto!
Uporabljene so naslednje formule:
Zaželjeno	CVA < 0,5 * CVI
	BA < 0,25 * (CVI2 + CVG2)1/2
	TEa < 0,25 * (CVI2 + CVG2)1/2 + 1,65 * (0,5 * CVI)
Optimalno	CVA < 0,25 * CVI
	BA < 0,125 * (CVI2 + CVG2)1/2
	TEa < 0,125 * (CVI2 + CVG2)1/2 + 1,65 * (0,25 * CVI)

## Sheet: Izračuni_grafi
		Troponin I - High sensitive-vzorec 1	 skupin	 celotno	 + 2sd	 - 2sd		[serum]
1	vzorec 1	1	37	36.8128	38.8348	34.7908
2		2	36.8717	36.8128	38.8348	34.7908
3		3	37.275	36.8128	38.8348	34.7908
4		4	37.225	36.8128	38.8348	34.7908
5		5	37.25	36.8128	38.8348	34.7908
6		6	35.255	36.8128	38.8348	34.7908
7
8
9
10
		Troponin I - High sensitive-vzorec 2	 skupin	 celotno	 + 2sd	 - 2sd
1	vzorec 2	1	4867	4870.42	4997.1	4743.75
2		2	4861.52	4870.42	4997.1	4743.75
3		3	4859	4870.42	4997.1	4743.75
4		4	4913.97	4870.42	4997.1	4743.75
5		5	4913.75	4870.42	4997.1	4743.75
6		6	4807.3	4870.42	4997.1	4743.75
7
8
9
10
		Troponin I - High sensitive-vzorec 3	 skupin	 celotno	 + 2sd	 - 2sd
1	vzorec 3	1	12679.7	12604	12984.4	12223.6
2		2	12444.4	12604	12984.4	12223.6
3		3	12618.9	12604	12984.4	12223.6
4		4	12699.2	12604	12984.4	12223.6
5		5	12716	12604	12984.4	12223.6
6		6	12465.7	12604	12984.4	12223.6
7
8
9
10

## Sheet: MERNAT_3
Merilna natančnost - 3. kriterij
	Merjenec:	Troponin I - High sensitive
	Operater:
	Kontrolni material 1:						Nivo 1:					%
	Kontrolni material 2:						Nivo 2:					%
	Kontrolni material 3:						Nivo 3:					%
	Datum (obdobje):
	Reagenti:
	Komentar:
	Nivo 1				Nivo 2				Nivo 3
	Datum	1. meritev	2. meritev	Povprečje	Datum	1. meritev	2. meritev	Povprečje	Datum	1. meritev	2. meritev	Povprečje	Grubsov test
1	2017-01-04 11:33:00				2017-01-04 11:33:00				2017-01-04 11:33:00				N	G
2	2017-01-03 12:29:00				2017-01-03 12:29:00				2017-01-03 12:29:00				1
3	2017-01-01 23:59:00				2017-01-01 23:59:00				2017-01-01 23:59:00				2
4	2016-12-31 11:14:00				2016-12-31 11:14:00				2016-12-31 11:14:00				3	1.155
5	2016-12-30 12:11:00				2016-12-30 12:11:00				2016-12-30 12:11:00				4	1.496
6	2016-12-29 11:50:00				2016-12-29 11:50:00				2016-12-29 11:50:00				5	1.764
7	2016-12-28 11:53:00				2016-12-28 11:53:00				2016-12-28 11:53:00				6	1.973
8	2016-12-27 12:27:00				2016-12-27 12:27:00				2016-12-27 12:27:00				7	2.139
9	2016-12-26 12:28:00				2016-12-26 12:28:00				2016-12-26 12:28:00				8	2.274
10	2016-12-24 12:01:00				2016-12-24 12:01:00				2016-12-24 12:01:00				9	2.387
11	2016-12-23 11:01:00				2016-12-24 01:16:00				2016-12-24 01:16:00				10	2.482
12	2016-12-23 11:01:00				2016-12-23 11:01:00				2016-12-23 11:01:00				11	2.564
13					2016-12-23 10:55:00				2016-12-23 10:55:00				12	2.636
14													13	2.699
15													14	2.755
16													15	2.806
17													16	2.852
18													17	2.894
19													18	2.932
20													19	2.968
21													20	3.001
22													21	3.031
23													22	3.06
24													23	3.087
25													24	3.112
26													25	3.135
27													26	3.158
28													27	3.179
29													28	3.199
30													29	3.218
													30	3.236
Statistika vhodnih rezultatov					Grubsov test ubežnikov - vhodnih rezultatov								31	3.253
		Nivo 1	Nivo 2	Nivo 3			Nivo 1	Nivo 2	Nivo 3				32	3.27
	SD	#DIV/0!	#DIV/0!			N	0	0	0				33	3.286
	Povprečje	#DIV/0!	#DIV/0!			G	#N/A	#N/A	#N/A				34	3.301
	CV%	#DIV/0!	#DIV/0!			Sp. meja	#DIV/0!	#DIV/0!	#VALUE!				35	3.316
						Zg. meja	#DIV/0!	#DIV/0!	#VALUE!				36	3.33
						Št. ubežnikov							37	3.343
						Vrednosti							38	3.356
													39	3.369
Statistika povprečij					Grubsov test ubežnikov - povprečij								40	3.381
		Nivo 1	Nivo 2	Nivo 3			Nivo 1	Nivo 2	Nivo 3				41	3.392
	SD	#DIV/0!	#DIV/0!			N	0	0	13				42	3.404
	Povprečje	#DIV/0!	#DIV/0!			G	#N/A	#N/A	#N/A				43	3.415
	CV%	#DIV/0!	#DIV/0!			Sp. meja	#DIV/0!	#DIV/0!	#VALUE!				44	3.425
						Zg. meja	#DIV/0!	#DIV/0!	#VALUE!				45	3.435
						Št. ubežnikov							46	3.445
						Vrednosti							47	3.455
													48	3.464
PRIMERJAVA - KRITERIJI													49	3.474
													50	3.482
		CV %											51	3.491
	Parameter	Nivo 1	Nivo 2	Nivo 3									52	3.5
	Troponin I - High sensitive	#DIV/0!	#DIV/0!			Vpišemo različne kriterije.							53	3.508
		Ustreznost	Nivo 1										54	3.516
			Nivo 2										55	3.524
			Nivo 3										56	3.531
													57	3.539
													58	3.546
													59	3.553
													60	3.56
													61	3.567
													62	3.573
													63	3.58
													64	3.586
													65	3.592
													66	3.598
													67	3.604
													68	3.61
													69	3.616
													70	3.622
													71	3.627
													72	3.633
													73	3.638
													74	3.643
													75	3.648
													76	3.653
													77	3.658
													78	3.663
													79	3.668
													80	3.673
													81	3.678
													82	3.682
													83	3.687
													84	3.691
													85	3.695
													86	3,,7
													87	3.704
													88	3.708
													89	3.712
													90	3.716
													91	3.72
													92	3.724
													93	3.728
													94	3.732
													95	3.736
													96	3.74
													97	3.743
													98	3.747
													99	3.75
													100	3.754

## Sheet: DEL_POROČILO
DELOVNO POROČILO OPRAVLJENE VERIFIKACIJE ZA MERJENEC
Ustanova:	Univerzitetni klinični center Ljubljana
Laboratorij:	Klinični inštitut za klinično kemijo in biokemijo
Oddelek:	24-urni laboratorij
Obdobje verifikacije:	22.3.2019-29.3.2019
Merjenec:	Troponin I - High sensitive				Sistem:	serum		Enota:	serum
Merilni postopek:	kemiluminiscenca							Meja detekcije (LOD):
Orient. ref. interval:								Meja kvantifikacije (LOQ):
Linearnost:
Analizator:	Advia Centaur XP-2
Uporabljeni material:	vzorec 1:	Liquichek cardiac markers plus control (99565; 2021-09-30)				vzorec 2:	Liquichek cardiac markers plus control (99562; 2021-09-30)			vzorec 3:	Liquichek cardiac markers plus control (99563; 2021-09-30)
Kalibrator:	C4119LA,2020-01-05; C4119HA,2020-01-05
Reagent:	TnI-High sensitive (21100019, 2020-01-05)
Rezultati verifikacije
	vzorec 1		vzorec 2	vzorec 3	Postopek	Kriterij	Ukrep
Merilna natančnost
Ponovljivost
Kriterij (1) in (2) [Mernat_1_2]	Ustreza		Ustreza	Ustreza	EP15-A3	Zahteva proizv.						1	1	1
Dodatni kriterij (3) [Mernat_3]	/		/	/	Uporabnik	0						0
Obnovljivost
Kriterij (1) in (2) [Mernat_1_2]	Ustreza		Ustreza	Ustreza	EP15-A3	Zahteva proizv.						1
BIAS (odstopanje)
Izračun: BIAS_MERNAT	Ustreza		Ustreza	Ustreza	EP15-A3	Zahteva proizv.						1	1
Dodatni kriterij	/		/	/	Uporabnik	/						0
Izračun: BIAS_MERNAT+RM	/		/	/	EP15-A3	Zahteva proizv.						0	0
Dodatni kriterij	/		/	/	Uporabnik	/						0
Dodatni kriteriji
IQC - rezult. notranjih kontrol					IQC - KIKKB	/
EQA - rezult. zunanjih kontrol					EQA	/
Merilna negotovost					Uporabnik	ND KIKKB 048/55										Izvajalec	Ime in priimek		Datum	Parafa
Meritev linearnosti					Uporabnik	/										Operater	Teja Fabjan, Nejc Špendal		2019-03-29	TF;NŠ
OPOMBE																Overitelj	Nada Snoj		2019-03-29
																Odobritelj	Mladen Krsnik		2019-03-29
																	Uspešnost verifikacje:	DA	NE

[truncated: 2 more sheets: LOD, LOQ, Linearnost]
